# Supplementary material for: Co-Occurrence of Hypoglycin A and Hypoglycin B in Sycamore and Box Elder Maple Proved by LC-MS/MS and LC-HR-MS
Source: Toxins (Basel). 2022 Sep 1;14(9):608. doi: 10.3390/toxins14090608 (PMC9504185; doi:10.3390/toxins14090608)
Supplement: Supplementary file 1 [file toxins-14-00608-s001.zip]

Archive with 1 entries (1 files):
- toxins-1839766-supplementary.pdf
